# Supplementary material for: Chronic Thromboembolic Pulmonary Hypertension in Females: Clinical Features and Survival
Source: J Cardiovasc Dev Dis. 2022 Sep 16;9(9):308. doi: 10.3390/jcdd9090308 (PMC9506206; doi:10.3390/jcdd9090308)
Supplement: Supplementary file 1 [file jcdd-09-00308-s001.zip]

Archive with 1 entries (1 files):
- jcdd-1810370-supplementary.pdf
